# Supplementary material for: UcTCRdb: An unconventional T cell receptor sequence database with online analysis functions
Source: Front Immunol. 2023 Mar 13;14:1158295. doi: 10.3389/fimmu.2023.1158295 (PMC10040587; doi:10.3389/fimmu.2023.1158295)
Supplement: Supplementary file 1 [file Table_1.xlsx]

## Sheet: Sheet1
ID	Cell Type	Species	TCR Number			Data Source	PMID
			N1	N2	N3
1	MAIT	Human	TRA: 0	TRB: 0	Paired: 14	Eckle, Sidonia B G , et al. "A molecular basis underpinning the T cell receptor heterogeneity of mucosal-associated invariant T cells."(2014)	25049336
2	MAIT	Human	TRA: 0	TRB: 10,469	Paired: 0	Howson, Lauren J., et al. "MAIT cell clonal expansion and TCR repertoire shaping in human volunteers challenged with Salmonella Paratyphi A."(2018)	29343684
3-1	MAIT	Human	TRA: 5	TRB: 0	Paired: 174	Huang, H. , et al. "Select sequencing of clonally expanded CD8+ T cells reveals limits to clonal expansion. " (2019)	30992377
3-2	MAIT	Human	TRA: 6	TRB: 0	Paired: 29	Huang, H. , et al. "Select sequencing of clonally expanded CD8+ T cells reveals limits to clonal expansion. " (2019)	30992377
4	MAIT	Human	TRA: 57	TRB: 196	Paired: 462	Loh, L. , et al. "Human Mucosal-Associated Invariant T Cells in Older Individuals Display Expanded TCRαβ Clonotypes with Potent Antimicrobial Responses." (2020)	31988181
5	MAIT	Human	TRA: 17	TRB: 14	Paired: 28	Suliman, Sara et al. "Dual TCR-α Expression on Mucosal-Associated Invariant T Cells as a Potential Confounder of TCR Interpretation."(2021)	35246495
6	MAIT	Human	TRA: 0	TRB: 1,104	Paired: 0	Voillet, Valentin, et al. "Human MAIT cells exit peripheral tissues and recirculate via lymph in steady state conditions."(2018).	29618662
7	MAIT-like	Human	TRA: 0	TRB: 0	Paired: 14	Koay, H. F. , et al. "Diverse MR1-restricted T cells in mice and humans."(2019)	31113973
8	MAIT	Mouse	TRA: 30	TRB: 3	Paired: 117	Koay, H. F. , et al. "Diverse MR1-restricted T cells in mice and humans."(2019)	31113973
9	MAIT	Mouse	TRA: 0	TRB: 0	Paired: 1,760	Lee, M. , et al. "Single-cell RNA sequencing identifies shared differentiation paths of mouse thymic innate T cells."(2020)	32868763
10	MAIT	Cattle	TRA: 768	TRB: 2,129	Paired: 0	MD Edmans, et al. "Identification and phenotype of MAIT cells in cattle and their response to bacterial infections."(2020)	33777010
11	iNKT	Human	TRA: 0	TRB: 0	Paired: 23	Cameron, Garth, et al. "Antigen specificity of type I NKT cells is governed by TCR β-chain diversity."(2015)	26423148
12	iNKT	Human	TRA: 0	TRB: 0	Paired: 36	Le Nours, Jerme, et al. "Atypical natural killer T-cell receptor recognition of CD1d-lipid antigens."(2016)	26875526
13	iNKT	Human	TRA: 0	TRB: 7	Paired: 0	Matulis, Gediminas, et al. "Innate-like control of human iNKT cell autoreactivity via the hypervariable CDR3β loop."(2010)	20585371
14-1	iNKT	Human	TRA: 2	TRB: 0	Paired: 157	Huang, H. , et al. "Select sequencing of clonally expanded CD8+ T cells reveals limits to clonal expansion. " (2019)	30992377
14-2	iNKT	Human	TRA: 1	TRB: 0	Paired: 33	Huang, H. , et al. "Select sequencing of clonally expanded CD8+ T cells reveals limits to clonal expansion. " (2019)	30992377
15	iNKT	Mouse	TRA: 0	TRB: 495	Paired: 0	Cameron, Garth, et al. "Antigen specificity of type I NKT cells is governed by TCR β-chain diversity."(2015)	26423148
16	iNKT	Mouse	TRA: 0	TRB: 0	Paired: 1,898	Lee, M. , et al. "Single-cell RNA sequencing identifies shared differentiation paths of mouse thymic innate T cells."(2020)	32868763
17	iNKT	Mouse	TRA: 0	TRB: 29	Paired: 0	Tingxi, Guo , et al. "Mouse and Human CD1d-Self-Lipid Complexes Are Recognized Differently by Murine Invariant Natural Killer T Cell Receptors."(2016)	27213277
18	GEMT	Human	TRA: 0	TRB: 237	Paired: 0	Rhijn, I Van , et al. "A conserved human T cell population targets mycobacterial antigens presented by CD1b."(2013)	23727893
19	CD8αα IELs	Human	TRA: 0	TRB: 365	Paired: 2,608	Park, J. E. , et al. "A cell atlas of human thymic development defines T cell repertoire formation."(2020)	32079746
20	CD8αα IELs	Mouse	TRA:52,739	TRB:28,825	Paired:0	Wirasinha RC, Singh M, Archer SK, et al. "αβ T-cell receptors with a central CDR3 cysteine are enriched in CD8αα intraepithelial lymphocytes and their thymic precursors."(2018)	29726044
21	γδ T cell	Human	TRG: 0	TRD: 27	Paired: 0	Anna, Gil , et al. "Epstein-Barr Virus Epitope-Major Histocompatibility Complex Interaction Combined with Convergent Recombination Drives Selection of Diverse T Cell Receptor α and β Repertoires."(2021)	32184241
22	γδ T cell	Human	TRG: 3,435	TRD: 0	Paired: 0	Arruda, Lucas C M et al. "SARS-CoV-2 (COVID-19)-specific T cell and B cell responses in convalescent rheumatoid arthritis: Monozygotic twins pair case observation."(2022)	35212005
23	γδ T cell	Human	TRG: 0	TRD: 9,266	Paired: 0	Charlotte, A., et al. "Durable Expansion of TCR-δ Meta-Clonotypes After BCG Revaccination in Humans"(2022)	35432299
24	γδ T cell	Human	TRG: 0	TRD: 62,572	Paired: 0	Chen, X. , L. Poncette , and T. Blankenstein . "Human TCR-MHC coevolution after divergence from mice includes increased nontemplate-encoded CDR3 diversity."(2017)	28835417
25	γδ T cell	Human	TRG: 45,822	TRD: 0	Paired: 0	Crossley, B., et al. "Characterization of T Cell Receptor Gene (TR) Repertoires Reveals Enrichment of Stereotyped TR Gamma Sequences in Celiac Disease."(2021)
26	γδ T cell	Human	TRG: 0	TRD: 106	Paired: 0	Delmas, J. , et al. "T cell clonal expansions in ileal Crohn's disease are associated with smoking behaviour and postoperative recurrence."(2019)	30792246
27	γδ T cell	Human	TRG: 0	TRD: 6,292	Paired: 0	Delmonte, O. M. , et al. "SASH3 variants cause a novel form of X-linked combined immunodeficiency with immune dysregulation." (2021)	33876203
28	γδ T cell	Human	TRG: 0	TRD: 43,604	Paired: 0	Dewitt, William S. , et al. "A Diverse Lipid Antigen-Specific TCR Repertoire Is Clonally Expanded during Active Tuberculosis."(2018)	29914888
29	γδ T cell	Human	TRG: 0	TRD: 32,716	Paired: 0	Emmanuel, C. , et al. "Human thymopoiesis is influenced by a common genetic variant within the TCRA-TCRD locus."(2018)	30185651
30	γδ T cell	Human	TRG: 5,457	TRD: 0	Paired: 0	Gaballa, A. , et al. "CD8+γδ T Cells Are More Frequent in CMV Seropositive Bone Marrow Grafts and Display Phenotype of an Adaptive Immune Response."(2019)	31885619
31	γδ T cell	Human	TRG: 1,424	TRD: 0	Paired: 0	Harden, J. L. , et al. "Deep Sequencing of the T-cell Receptor Repertoire Demonstrates Polyclonal T-cell Infiltrates in Psoriasis."(2015)	26594339
32	γδ T cell	Human	TRG: 0	TRD: 97,131	Paired: 0	Heikkil, N. , et al. "Human thymic T cell repertoire is imprinted with strong convergence to shared sequences."(2020)	32961421
33	γδ T cell	Human	TRG: 0	TRD: 1,243	Paired: 0	Kanakry, C. G. , et al. "Origin and evolution of the T cell repertoire after posttransplantation cyclophosphamide."(2016)	27213183
34	γδ T cell	Human	TRG: 0	TRD: 145,662	Paired: 0	N Heikkil, et al. "Generation of self-reactive, shared T-cell receptor α chains in the human thymus."(2021)	33652347
35	γδ T cell	Human	TRG: 0	TRD: 106,506	Paired: 0	Ogongo, Paul , et al. "Differential skewing of donor-unrestricted and γδT cell repertoires in tuberculosis-infected human lungs."(2019)	31763997
36	γδ T cell	Human	TRG: 0	TRD: 138	Paired: 0	Song, I. Y. , et al. "Broad TCR repertoire and diverse structural solutions for recognition of an immunodominant CD8+ T cell epitope."(2017)	28250417
37	γδ T cell	Human	TRG: 0	TRD: 414	Paired: 655	Suo, Chenqu, et al. "Mapping the developing human immune system across organs."(2022)	35549310
38	γδ T cell	Human	TRG: 0	TRD: 351	Paired: 0	V Beziat, et al. "Humans with inherited T cell CD28 deficiency are susceptible to skin papillomaviruses but are otherwise healthy."(2021)	34214472
39-1	MAIT	Human	TRA: 30	TRB: 2	Paired: 402	Rosati E, et al. "A novel unconventional T cell population enriched in Crohn's disease."(2022)	35264446
39-2	MAIT	Human	TRA: 93	TRB: 13	Paired: 1622	Rosati E, et al. "A novel unconventional T cell population enriched in Crohn's disease."(2022)	35264446
39-3	CAIT	Human	TRA: 2	TRB: 0	Paired: 61	Rosati E, et al. "A novel unconventional T cell population enriched in Crohn's disease."(2022)	35264446
39-4	CAIT	Human	TRA: 0	TRB: 0	Paired: 3	Rosati E, et al. "A novel unconventional T cell population enriched in Crohn's disease."(2022)	35264446
